# Supplementary material for: Comparative efficacy of intravenous immunoglobulin and protein A immunoadsorption in severe anti-NMDAR encephalitis
Source: Front Immunol. 2025 Aug 12;16:1602047. doi: 10.3389/fimmu.2025.1602047 (PMC12378923; doi:10.3389/fimmu.2025.1602047)
Supplement: Supplementary file 1 [file Table1.xlsx]

## Sheet: 需分析数据
Group	Number	Gender	Age	Disease duration	mRS score at baseline	CASE score at baseline	CSF antibody titer before IVIg/PAIA, (1:n)	Serum antibody titer before IVIg/PAIA, (1:n)	Abnormal psychiatric behavior	Disorders of consciousness	Seizure	Cognitive dysfunction	speech dysfunction	Involuntary movement	Autonomic dysfunction	Intracranial pressure (mmH2O)	CSF_WBC (×106/L)	CSF_Pro (mg/L)	CSF_Glu (mmol/L)	CSF_Lac(mmol/L）	Brain MRI abnormality	EEG abnormality	Teratoma
1	1	2	21	7	5	17	10	10	1	1	1	1	1	1	1	140	10	168	3.51	1.66	0	1	0
1	2	2	66	5	5	21	10	10	0	1	1	0	1	0	1	180	79	466	3.88	2.43	1	1	0
1	3	2	18	15	5	21	100	1000	1	1	1	1	1	1	0	150	26	296.2	3.66	2.49	0	1	0
1	4	2	21	2	5	24	100	1000	1	1	1	0	1	1	1	160	15	245.6	3.61	1.99	0	1	0
1	5	2	18	7	5	22	10	320	1	1	1	1	1	1	1	150	14	170.2	4.29	2.28	0	1	0
1	6	2	18	5	3	12	32	100	1	0	1	1	0	0	1	150	22	228.1	4.07	1.51	1	1	0
1	7	2	35	7	5	18	32	3.2	1	1	1	0	1	1	1	270	18	409.4	3.06	1.87	0	1	0
1	8	1	33	3	3	10	100	0	1	0	0	1	1	1	1	190	101	467.1	3.15	2.44	0	1	0
1	9	2	19	10	3	8	320	320	0	0	1	1	0	0	1	145	11	504	3.07	1.27	1	1	0
1	10	1	40	7	5	22	100	10	1	1	1	0	1	1	1	180	36	275.6	3.65	2.16	1	1	0
1	11	2	18	1	5	20	32	10	1	1	1	0	1	0	1	330	31	366.8	4.35	1.85	0	1	1
1	12	2	30	6	5	22	100	100	1	1	0	0	1	0	0	240	13	387	3.02	1.67	0	1	1
1	13	1	38	14	4	14	10	10	1	1	1	1	1	1	1	140	1	318.8	4.54	1.67	0	1	0
1	14	2	41	3	5	25	10	10	1	1	1	1	1	1	1	275	54	263.9	3.57	1.72	0	1	0
1	15	2	71	7	4	11	10	32	1	1	0	1	1	0	0	140	6	343.9	3.04	1.89	1	1	0
1	16	1	28	14	3	10	32	10	1	0	1	1	0	0	0	180	36	514	3.43	1.33	0	1	0
1	17	1	31	20	5	21	10	10	1	1	1	0	1	0	1	170	4	282	3.43	1.74	0	1	0
1	18	1	33	2	4	17	3.2	10	1	0	0	0	0	1	1	160	26	320.4	3.42	2.46	0	1	0
1	19	1	32	14	4	12	32	100	1	1	1	1	1	1	0	175	2	413.8	3.25	1.34	0	0	0
1	20	2	15	7	3	17	100	10	1	0	1	1	0	1	0	185	2	207.1	3.41	1.2	1	1	0
1	21	2	16	3	5	22	10	10	1	1	1	1	1	1	0	180	20	280	3.82	1.76	0	1	0
1	22	2	51	20	3	10	100	100	1	0	1	1	1	0	0	120	3	395.3	3.99	2.19	0	1	0
1	23	2	47	20	5	17	10	32	1	1	1	1	1	1	0	120	1	352.5	4.1	1.8	0	1	0
1	24	1	27	9	5	18	30	10	1	1	0	0	1	0	1	250	10	302	3.73	1.67	0	0	0
1	25	1	35	5	4	18	3.2	10	1	1	1	1	1	0	1	130	44	470.8	3.24	1.51	0	1	0
1	26	2	51	6	3	10	10	32	1	0	1	1	0	0	1	220	46	282.3	5.18	3.37	0	0	0
1	27	2	16	7	4	16	10	10	1	1	0	1	1	0	1	180	2	214.9	5.49	1.97	0	1	0
1	28	1	32	8	4	16	100	100	1	1	1	1	1	0	0	150	6	356	4.8	2.18	1	0	0
1	29	2	14	6	3	5	100	100	0	0	1	1	0	0	0	170	2	275.4	3.96	1.47	0	1	0
1	30	2	57	20	3	9	100	1	1	0	0	1	0	0	0	145	1	359.8	4.17	1.73	0	0	0
2	1	1	15	20	5	19	100	10	1	1	1	1	1	1	0	120	16	413.7	3.44	1.47	0	1	0
2	2	2	55	15	4	13	10	10	1	1	1	1	1	1	0	190	10	1632	3.91	2.08	1	1	0
2	3	2	35	12	4	15	3.2	3.2	1	0	0	1	0	1	1	90	0	273.5	3.92	1.5	0	0	0
2	4	2	16	4	4	15	10	10	1	0	0	1	0	0	0	150	12	227.5	3.46	1.64	0	1	0
2	5	2	21	16	5	19	32	100	1	1	1	0	1	1	1	400	21	207.3	3.86	1.73	0	1	1
2	6	1	33	10	5	16	320	1000	1	1	0	0	1	0	0	115	2	337.1	2.96	2.82	0	1	0
2	7	2	71	10	5	18	10	1	1	1	0	1	1	0	0	160	2	354.4	4.08	2.38	0	1	0
2	8	2	35	6	4	16	3.2	32	1	1	1	0	1	1	1	230	31	331.4	3.09	2.04	1	1	0
2	9	1	21	12	5	22	10	10	1	1	0	0	1	1	1	90	18	219.9	4.11	1.49	0	1	0
2	10	1	53	1	5	16	32	32	0	1	1	0	1	0	1	330	21	513.1	3.7	1.9	1	1	0
2	11	2	21	6	5	20	10	10	1	1	0	1	1	1	1	150	1	183.8	5.46	1.68	0	1	0
2	12	2	26	5	5	24	32	320	1	1	1	0	1	1	1	220	47	244.3	3.4	1.93	0	1	1
2	13	2	14	4	5	20	1000	32	1	1	0	1	1	1	1	150	23	347.8	4.01	1.68	0	0	1
2	14	1	24	2	5	22	32	100	1	1	1	1	1	1	1	250	60	253.1	4.53	1.45	0	1	0
2	15	2	21	5	3	8	10	100	1	0	1	1	1	0	0	80	4	183	4.21	1.69	0	1	0
2	16	2	14	14	5	20	32	100	1	1	1	0	1	1	0	70	9	256.5	4.05	2.27	1	1	0
2	17	2	21	5	3	5	10	100	1	0	1	1	0	0	0	80	4	183	4.21	1.69	0	1	0
2	18	1	16	10	4	12	10	320	1	1	1	1	1	0	1	160	0	223.9	3.9	1.46	1	1	0
2	19	1	30	10	4	12	30	10	1	0	0	1	0	0	0	120	46	286.9	5.19	2.42	0	1	0
2	20	2	17	12	5	17	100	30	1	1	1	0	1	0	0	250	7	324.2	3.53	1.45	0	1	0
2	21	2	16	5	4	15	32	100	1	1	1	0	1	1	0	128	76	339.9	3.56	1.26	0	0	0
2	22	1	19	24	4	16	32	320	1	1	1	1	1	0	1	240	37	417.2	3.94	1.63	0	1	0
2	23	2	15	17	5	20	100	1000	1	1	1	0	1	1	1	160	20	253.1	3.93	1.39	0	1	0
