# Supplementary material for: Comparative efficacy of intravenous immunoglobulin and protein A immunoadsorption in severe anti-NMDAR encephalitis
Source: Front Immunol. 2025 Aug 12;16:1602047. doi: 10.3389/fimmu.2025.1602047 (PMC12378923; doi:10.3389/fimmu.2025.1602047)
Supplement: Supplementary file 2 [file Table2.xlsx]

## Sheet: Table2 数据汇总
Group	Number	Days between onset and immunotherapy	Days between onset and IVMP	Days between onset and lVIg/PAIA	Course of IVIg per patients	Number of treatment sessions per patients	Rituximab	Ofatumumab	CSF antibody titers after PAIA/lVlg, (1:n)	Serum antibody titers after PAIA/lVlg, (1:n)	Days between immunotherapy and retesting antibodies	Decline in CSF antibody titers	Decline in serum antibody titers	mRS score at baseline	mRS score at 30 days	mRS score at 90 days	ΔmRS1	ΔmRS2	CASE score at baseline	CASE score at 30 days	CASE score at 90 days	ΔCASE1	ΔCASE2	Clinical improvement at 30 days	Clinical improvement at 90 days	favorable functional outcomes at 30 days	favorable functional outcomes at 90 days	ICU stay, days	Hospital stay, days
1	1	7	7	12	1	/	0	0	10	10	20	0	0	3	2	2	1	1	12	4	3	8	9	1	1	1	1	30	37
1	2	17	17	16	1	/	0	0	3.2	10	14	1	0	3	2	1	1	2	8	4	1	4	7	1	1	1	1	25	39
1	3	21	21	7	1	/	0	0	100	320	16	0	1	5	4	2	1	3	17	14	3	3	14	1	1	0	1	30	51
1	4	8	8	18	2	/	0	1	100	320	16	0	1	5	4	2	1	3	21	13	3	8	18	1	1	0	1	33	54
1	5	16	16	21	1	/	0	0	10	32	21	0	1	5	5	3	0	2	21	20	4	1	17	0	1	0	0	17	33
1	6	12	14	8	1	/	0	0	100	100	21	0	0	5	5	3	0	2	24	21	4	3	20	0	1	0	0	11	29
1	7	10	10	16	1	/	0	0	3.2	1	20	1	1	5	3	2	2	3	22	7	2	15	20	1	1	0	1	20	41
1	8	15	17	10	1	/	0	0	1	0	21	1	0	5	3	2	2	3	18	6	3	12	15	1	1	0	1	18	30
1	9	16	16	15	1	/	0	0	320	320	20	0	0	3	3	1	0	2	10	4	1	6	9	0	1	0	1	20	35
1	10	12	12	12	1	/	0	1	100	10	21	0	0	5	5	3	0	2	22	22	4	0	18	0	1	0	0	32	48
1	11	7	9	7	1	/	0	0	3.2	3.2	16	1	1	5	4	2	1	3	20	15	2	5	18	1	1	0	1	9	27
1	12	10	10	10	1	/	0	0	100	32	13	0	1	5	5	3	0	2	22	19	3	3	19	0	1	0	0	58	69
1	13	14	14	14	1	/	0	0	1	3.2	14	1	1	4	4	1	0	3	14	11	1	3	13	0	1	0	1	19	36
1	14	12	16	12	1	/	1	0	3.2	10	11	1	0	5	5	6	0	-1	25	25	27	0	-2	0	0	0	0	31	39
1	15	16	16	19	1	/	0	0	3.2	32	18	1	0	4	3	2	1	2	11	6	2	5	9	1	1	0	1	22	38
1	16	21	21	21	2	/	0	0	1	10	11	1	0	3	3	1	0	2	10	3	1	7	9	0	1	0	1	31	40
1	17	22	22	22	1	/	0	0	1	10	10	1	0	5	4	2	1	3	21	10	3	11	18	1	1	0	1	25	27
1	18	18	18	18	1	/	0	0	10	3.2	12	0	1	4	3	2	1	2	17	6	3	11	14	1	1	0	1	28	36
1	19	22	22	28	2	/	0	0	1	32	24	1	1	4	3	2	1	2	12	4	2	8	10	1	1	0	1	30	41
1	20	12	22	12	1	/	0	0	10	10	14	1	0	3	3	2	0	1	17	7	3	10	14	0	1	0	1	28	38
1	21	8	8	8	1	/	1	0	0	0	17	1	1	5	5	2	0	3	22	22	2	0	20	0	1	0	1	35	47
1	22	20	20	20	1	/	0	0	100	100	16	0	0	3	3	1	0	2	10	4	1	6	9	0	1	0	1	26	34
1	23	20	20	20	1	/	0	0	10	10	22	0	1	5	4	3	1	2	17	14	4	3	13	1	1	0	0	14	30
1	24	15	15	15	1	/	0	0	3.2	3.2	17	1	1	5	3	2	2	3	18	6	3	12	15	1	1	0	1	40	62
1	25	11	11	11	1	/	0	0	3.2	10	16	0	0	4	3	2	1	2	18	7	3	11	15	1	1	0	1	30	39
1	26	20	20	20	1	/	0	0	10	10	14	0	1	3	3	2	0	1	10	6	2	4	8	0	1	0	1	18	25
1	27	14	19	14	1	/	0	0	10	10	16	0	0	4	4	2	0	2	16	14	3	2	13	0	1	0	1	32	50
1	28	20	20	20	1	/	0	0	32	32	13	1	1	4	3	1	1	3	16	8	2	8	14	1	1	0	1	28	37
1	29	17	17	17	1	/	0	0	100	100	21	0	0	3	3	2	0	1	5	4	3	1	2	0	1	0	1	20	23
1	30	22	22	24	1	/	0	0	100	0	14	0	1	3	3	1	0	2	9	7	2	2	7	0	1	0	1	25	37
2	1	22	22	23	/	6	0	0	10	0	18	1	1	4	2	1	2	3	13	3	2	10	11	1	1	1	1	23	40
2	2	22	22	14	/	4	0	0	10	3.2	18	0	1	3	2	1	1	2	8	2	1	6	7	1	1	1	1	22	27
2	3	19	21	10	/	4	0	0	1	0	14	1	1	3	2	1	1	2	5	3	1	2	4	1	1	1	1	24	36
2	4	7	7	10	/	6	0	0	3.2	10	17	1	0	4	2	1	2	3	12	4	1	8	11	1	1	1	1	25	42
2	5	19	19	23	/	4	0	0	3.2	10	24	1	1	5	3	2	2	3	19	6	3	13	16	1	1	0	1	28	35
2	6	24	25	19	/	6	0	0	2	0	14	1	1	4	3	2	1	2	15	5	4	10	11	1	1	0	1	30	44
2	7	15	15	10	/	6	0	0	0	0	14	1	1	4	3	1	1	3	15	4	2	11	13	1	1	0	1	10	26
2	8	11	11	20	/	7	0	0	3.2	32	16	0	0	5	4	3	1	2	19	12	4	7	15	1	1	0	0	13	27
2	9	15	15	24	/	6	0	0	10	3.2	15	0	1	5	4	2	1	3	16	12	3	4	13	1	1	0	1	22	39
2	10	15	19	15	/	5	0	0	0	0	16	1	1	5	4	2	1	3	18	10	3	8	15	1	1	0	1	24	35
2	11	11	16	12	/	7	0	0	1	0	14	1	0	4	3	2	1	2	16	4	4	12	12	1	1	0	1	23	34
2	12	13	14	22	/	5	1	0	3.2	32	14	1	1	5	3	2	2	3	22	6	2	16	20	1	1	0	1	28	34
2	13	7	7	15	/	5	0	0	100	32	16	1	0	5	5	2	0	3	16	14	2	2	14	0	1	0	1	19	33
2	14	8	8	11	/	4	0	0	3.2	0	13	1	1	5	3	1	2	4	20	6	1	14	19	1	1	0	1	40	50
2	15	10	10	13	/	5	0	0	0	3.2	13	1	1	5	5	6	0	-1	24	23	27	1	-3	0	0	0	0	25	33
2	16	18	18	9	/	7	0	0	10	10	14	1	1	5	3	2	2	3	20	5	2	15	18	1	1	0	1	18	26
2	17	10	10	8	/	7	0	0	0	3.2	16	1	1	5	5	2	0	3	22	19	3	3	19	0	1	0	1	15	31
2	18	22	22	19	/	5	0	0	3.2	10	20	1	1	5	3	2	2	3	20	6	3	14	17	1	1	0	1	20	41
2	19	10	10	27	/	5	0	0	10	10	14	1	0	4	3	2	1	2	12	7	3	5	9	1	1	0	1	22	40
2	20	16	16	16	/	6	0	0	10	10	17	1	1	5	3	2	2	3	17	6	3	11	14	1	1	0	1	14	33
2	21	10	10	12	/	5	0	0	32	10	14	0	1	4	4	2	0	2	15	12	4	3	11	0	1	0	1	22	73
2	22	26	26	27	/	5	0	0	10	0	20	1	1	4	3	2	1	2	16	6	2	10	14	1	1	0	1	7	36
2	23	25	29	25	/	6	0	0	32	100	18	1	1	5	4	2	1	3	20	10	3	10	17	1	1	0	1	15	31
